# Supplementary material for: EEG alpha/delta ratio at different propofol-induced sedation levels in children during procedural sedation
Source: BMC Anesthesiol. 2026 Feb 9;26:140. doi: 10.1186/s12871-026-03667-5 (PMC12931051; doi:10.1186/s12871-026-03667-5)
Supplement: Supplementary file 2 — Supplementary Material 2. [file 12871_2026_3667_MOESM2_ESM.xlsx]

## Sheet: Tabelle1
COMFORT_Scale	n	alpha_rel_median	alpha_rel_q1	alpha_rel_q3	delta_rel_median	delta_rel_q1	delta_rel_q3	adr_rel_median	adr_rel_q1	adr_rel_q3	total_power_median	total_power_q1	total_power_q3
9	6	0.0767386	0.0238333	0.138333	0.8045	0.70175	0.878889	0.0980538	0.0254109	0.197126	3210.52	2278.06	4062.57
10	204	0.100917	0.05625	0.149083	0.713708	0.61525	0.82825	0.140903	0.0690568	0.229282	1566.57	770.642	2961.55
11	223	0.10525	0.061	0.161417	0.684833	0.527917	0.818833	0.161427	0.0787706	0.306513	1180.08	707	2166.32
12	303	0.0795833	0.0455	0.139833	0.7405	0.574333	0.841909	0.110669	0.0534004	0.233259	1283.22	722.756	2528.51
13	318	0.0912083	0.04775	0.139083	0.697264	0.56425	0.812375	0.133012	0.0613122	0.24877	1123.86	520.192	2489.82
14	142	0.0674735	0.0378333	0.106182	0.735417	0.585	0.844455	0.098898	0.0462982	0.186333	1330.84	551.609	2287.42
15	72	0.0532917	0.0249848	0.0858333	0.786542	0.654792	0.892962	0.0699806	0.0275427	0.131376	1723.4	515.599	3746.72
16	53	0.0353333	0.0200833	0.0754167	0.798	0.638	0.898	0.0444294	0.0216149	0.107537	1465.76	961.383	2743.67
17	47	0.041	0.0134167	0.0818333	0.828333	0.715222	0.912667	0.0529113	0.0143477	0.111837	1867.19	562.233	4154.11
18	33	0.0306667	0.01975	0.0744167	0.8065	0.6938	0.892636	0.0385656	0.021415	0.115196	1169.93	664.733	2955.34
19	30	0.0285114	0.0101818	0.0492	0.864625	0.770182	0.929917	0.0342817	0.0109119	0.0656566	2183.61	908.32	3244.71
20	13	0.0111667	0.0085	0.0277273	0.912833	0.8528	0.936667	0.0125869	0.00923578	0.0337017	3662.48	3162.57	6781.99
