# Supplementary material for: EEG alpha/delta ratio at different propofol-induced sedation levels in children during procedural sedation
Source: BMC Anesthesiol. 2026 Feb 9;26:140. doi: 10.1186/s12871-026-03667-5 (PMC12931051; doi:10.1186/s12871-026-03667-5)
Supplement: Supplementary file 3 — Supplementary Material 3. [file 12871_2026_3667_MOESM3_ESM.xlsx]

## Sheet: data
COMFORT_Scale	agegroup	n	alpha_rel_median	alpha_rel_q1	alpha_rel_q3	delta_rel_median	delta_rel_q1	delta_rel_q3	adr_rel_median	adr_rel_q1	adr_rel_q3	total_power_median	total_power_q1	total_power_q3
10	1	14	0.0834167	0.0741667	0.12725	0.698636	0.591333	0.736889	0.12846	0.102866	0.174974	1074.07	606.036	1315.67
11	1	23	0.14175	0.093	0.236364	0.507833	0.439727	0.7058	0.284984	0.119665	0.506728	867.492	678.117	1180.08
12	1	43	0.0870833	0.0565	0.168333	0.648083	0.522833	0.755583	0.124269	0.0798122	0.325672	785.125	450.758	1198.12
13	1	32	0.0622614	0.049	0.15	0.719833	0.605917	0.761167	0.0832983	0.0662521	0.224385	756.95	461.596	1631.86
14	1	14	0.0467361	0.0245	0.112583	0.728817	0.606167	0.824083	0.0660311	0.0304325	0.179743	845.052	776.525	1835.17
15	1	6	0.045375	0.0420833	0.06475	0.696	0.51675	0.787583	0.0803253	0.0534335	0.0834407	1558.06	492.167	3090.11
16	1	6	0.05575	0.0353333	0.0605	0.705375	0.567	0.798	0.0800372	0.0442774	0.104056	1109.78	1081.72	1532.01
17	1	3	0.0455833	0.00683333	0.05425	0.800583	0.6695	0.940167	0.0569376	0.00726821	0.0810306	317.233	153.675	5675.09
18	1	4	0.0507083	0.0205	0.0942917	0.768	0.64275	0.902	0.0727666	0.0228272	0.14686	999.508	836.388	2319.75
19	1	2	0.0366458	0.0356667	0.037625	0.797083	0.7705	0.823667	0.0460671	0.0433023	0.0488319	765.375	323.65	1207.1
9	2	1	0.138333	0.138333	0.138333	0.70175	0.70175	0.70175	0.197126	0.197126	0.197126	2777.96	2777.96	2777.96
10	2	50	0.147458	0.074	0.173833	0.654375	0.51375	0.805917	0.230463	0.0914145	0.31987	1586.48	830.375	2519.15
11	2	78	0.128208	0.063125	0.168	0.636589	0.4314	0.78725	0.186225	0.0814253	0.417921	1207.93	699.317	2114.15
12	2	72	0.103417	0.043625	0.176833	0.702458	0.52395	0.821833	0.158267	0.0522227	0.339402	1389.82	860.447	2185.1
13	2	90	0.108875	0.0766667	0.146083	0.638962	0.481583	0.755556	0.175479	0.109706	0.316997	795.888	498.6	1862.82
14	2	41	0.0836667	0.0500833	0.104	0.724	0.532083	0.81	0.126298	0.0614641	0.227357	1241.46	553.4	2317.2
15	2	15	0.061	0.0246364	0.164444	0.7268	0.54825	0.908333	0.0850303	0.0274691	0.350794	1161.28	713.23	4377.44
16	2	8	0.0412917	0.0168333	0.0837583	0.861167	0.716042	0.913958	0.0479385	0.0183909	0.119665	2369.07	1555.76	4582.89
17	2	13	0.0459091	0.0164444	0.0831429	0.808727	0.715222	0.895	0.0567671	0.018018	0.111837	1867.19	616.833	4154.11
18	2	12	0.0369318	0.0245	0.0912917	0.755318	0.658958	0.813958	0.0486773	0.0305559	0.141067	1015.29	661.331	2229.14
19	2	9	0.034	0.013	0.0689167	0.832583	0.764083	0.86575	0.0444978	0.0150159	0.0827745	2194.47	1080.36	2471.57
20	2	4	0.0125	0.00991667	0.0207803	0.9	0.854947	0.92475	0.0138706	0.0109198	0.024428	3196.65	3176.89	4042.32
9	3	1	0.10175	0.10175	0.10175	0.748	0.748	0.748	0.136029	0.136029	0.136029	2278.06	2278.06	2278.06
10	3	33	0.0836	0.0685	0.11	0.7425	0.696667	0.784667	0.120387	0.0836999	0.159506	2610.93	1839.17	3373.54
11	3	43	0.0740833	0.0365833	0.133833	0.784583	0.658833	0.878833	0.0975987	0.0408714	0.194832	2035.04	888.233	3073.17
12	3	87	0.0718333	0.0444167	0.129833	0.7545	0.622167	0.84375	0.0989449	0.0521191	0.213914	1538.22	781.908	2775.62
13	3	92	0.08775	0.0478333	0.122292	0.702125	0.591833	0.814174	0.127636	0.0618613	0.214228	1423.25	577.475	3176.98
14	3	35	0.0673636	0.0348182	0.112083	0.670727	0.566545	0.844455	0.114656	0.0469489	0.17422	1434.87	499.225	2258.97
15	3	19	0.0476	0.026875	0.06825	0.804667	0.6887	0.860143	0.0598229	0.0326996	0.0980345	1799.52	1379.97	2910.17
16	3	17	0.02675	0.0160909	0.0658333	0.812667	0.663167	0.926364	0.0341145	0.0213766	0.093724	2142.86	1015.19	2836.67
17	3	10	0.0446833	0.0135	0.0818333	0.796358	0.718667	0.940917	0.0567587	0.0143477	0.113868	2026.48	1028.5	4732.53
18	3	7	0.00783333	0.00575	0.0371818	0.939	0.810455	0.955583	0.00834221	0.00601727	0.0458777	2879.55	2439.24	4680.4
19	3	12	0.0247792	0.0117778	0.0506	0.892586	0.7691	0.924097	0.0296832	0.0127458	0.0657953	1547.93	875.118	3095.03
20	3	4	0.0597083	0.00569444	0.125083	0.835361	0.689417	0.950278	0.0817798	0.00599235	0.1826	3665.09	444.429	8361.74
9	4	4	0.0377803	0.0230833	0.12303	0.869944	0.736042	0.911778	0.0427445	0.0253201	0.189046	3852.82	2115.12	8246.79
10	4	107	0.0895833	0.0375	0.139333	0.748333	0.64375	0.8926	0.129426	0.0423055	0.217073	1326.03	736.133	3212.32
11	4	79	0.099	0.068	0.15	0.72325	0.579	0.8325	0.142089	0.0812587	0.26466	1055.06	670.817	1953.4
12	4	101	0.0731667	0.0393333	0.116417	0.767	0.659	0.88075	0.0955882	0.044185	0.183393	1380.84	833.108	2996.51
13	4	104	0.0789583	0.0396111	0.130042	0.743542	0.602833	0.885333	0.110324	0.0463444	0.215842	1362.94	623.862	2736.56
14	4	52	0.0529583	0.0315583	0.102597	0.79985	0.65325	0.874167	0.065049	0.0376755	0.170116	1314.6	546.142	2327.33
15	4	32	0.0533485	0.0209375	0.0858333	0.804705	0.691517	0.915333	0.0675276	0.0229224	0.142935	1608.95	410.842	4137.6
16	4	22	0.0334167	0.0205	0.129833	0.783556	0.633583	0.898	0.0421537	0.0232849	0.204919	1241.16	425.183	2743.67
17	4	21	0.0323333	0.0125	0.0725	0.8575	0.762857	0.923	0.0389363	0.0135428	0.0888571	1374.15	562.233	3681.54
18	4	10	0.0370208	0.0210909	0.05325	0.820417	0.711	0.892636	0.0451127	0.0236277	0.0723505	635.221	192.942	2955.34
19	4	7	0.0093	0.00709091	0.0466667	0.9305	0.852333	0.947583	0.00999463	0.00746626	0.0547517	3659.29	1126.91	5355.92
20	4	5	0.00925	0.0085	0.0142222	0.920333	0.909778	0.935333	0.00988952	0.00923578	0.0156326	4791.26	3662.48	6786.18

## Sheet: legend
agegroup	1	< 3 years
	2	3 - 5 years
	3	6 - 11 years
	4	12 - 17 years
